# Supplementary material for: Molecular Dynamics Study on Behavior of Resist Molecules in UV-Nanoimprint Lithography Filling Process
Source: Nanomaterials (Basel). 2022 Jul 25;12(15):2554. doi: 10.3390/nano12152554 (PMC9331815; doi:10.3390/nano12152554)
Supplement: Supplementary file 1 [file nanomaterials-12-02554-s001.zip]

Archive with 1 entries (1 files):
- nanomaterials-1752434-supplementary.pdf
